# Supplementary material for: Ecological setup, ploidy diversity, and reproductive biology of Paspalum modestum, a promising wetland forage grass from South America
Source: Genet Mol Biol. 2020 Feb 21;43(1 Suppl 2):e20190101. doi: 10.1590/1678-4685-GMB-2019-0101 (PMC7198000; doi:10.1590/1678-4685-GMB-2019-0101)
Supplement: Supplementary file 1 [file 1415-4757-GMB-43-1-s2-e20190101-s4.xlsx]

## Sheet: P.modestum_localities
Table S1. List of Paspalum modestum localities used for ecological niche modelling.
species	country	locality	decimal Latitude	decimal Longitude	Institution code	recorded by
Paspalum modestum	AR	Pd. Gral. San Martín. Ruta Nac. 90, Arroyo Correntoso	-26.6946	-59.245	NY	Pedersen, TM
Paspalum modestum	BR	12 Km de Pelotas, camino a Rio Grande	-31.9197	-52.3121	US	Krapovickas, A
Paspalum modestum	AR	Corrientes, em frente ao Campus Deodoro Roca UNNE	-27.46	-58.77	BAA	Oliveira, RC
Paspalum modestum	AR	Estabelecimento Educativo ERAGIA, Ruta Nac. 12.	-27.4774	-58.7778	Instituto de Botánica, IBT	Quarin, C
Paspalum modestum	BR	Pequena lagoa formada por chuvas, junto ao Banco de Germoplasma do CNPOvinos.	-31.3	-54.0667	JBRJ	Valls, JFM
Paspalum modestum	AR	Ea. La Yela	-27.84	-58.68	CTES	Pedersen, TM
Paspalum modestum	AR	Ruta 117,7 km E de ruta 27	-28.46	-58.93	CTES	Ahumada, O
Paspalum modestum	AR	Estancia Yuquerí	-28.36	-58.03	CTES	Pedersen, TM
Paspalum modestum	AR	RN 12, km 1258, a 2,5 km de Estación de Peaje.	-27.72	-56.73	CTES	Hojsgaard, D
Paspalum modestum	AR	Valle aluvial Río Corrientes. Próximo Arroyo Boní.	-29.04	-57.87	CTES	Carnevali, R
Paspalum modestum	AR	Common along banks of A. Flores, off roadway near western boundary of Estancia Santa María.	-27.99	-58.18	CTES	Burson, BL
Paspalum modestum	AR	35 Km SW de Santo Tomé y Arroyo Cuay Chico.	-28.21	-56.23	CTES	Schinini, A
Paspalum modestum	AR	29 Km S de Caa-Catí­. Ruta 13.	-27.71	-57.83	CTES	Ahumada, O
Paspalum modestum	AR	Ruta Nac. 12, 47 km E de Itatí­ (Ea. Santa Catalina)	-27.31	-58.07	CTES	Ahumada, O
Paspalum modestum	BR	Margem do rio Uruguai, na granja Santo Ángelo (entrada a 11 km a sudoeste do corredor do Matapi).	-31.1833	-57.5667	Cenargen	Valls, JFM
Paspalum modestum	BR	Pequena lagoa formada por chuvas, junto ao Banco de Germoplasma do CNPOvinos.	-31.3	-54.0667	Cenargen	Valls, JFM
Paspalum modestum	AR	Estancia "Santa Teresa" Common in shallow water.	-29.4262	-57.9552	MO	Pedersen, TM
Paspalum modestum	AR	Ruta Nac. 12, 60 km al E da Itatí.	-27.3895	-57.6911	MO	Ahumada, O et al.
Paspalum modestum	AR	Estancia Yupueri. Very wet or shallow water.	-28.783	-59.05	MO	Pedersen, TM
Paspalum modestum	PY	Estero del Ypoí, northern part, 10 km E of Nueva Italia on Arroyo CaÃ±abe.	-25.6167	-57.4	MO	Zardini, EM|Velázquez, R
Paspalum modestum	AR	Ruta Nac. 118 y empalme con Ruta Prov. 6	-27.9167	-57.5	MO	Zuloaga, FO|Morrone, O
Paspalum modestum	AR	Ruta Nac. nº 12 - Frente ao Campus Roca UNNE.	-27.4631	-58.77	UnB	Oliveira, RC
Paspalum modestum	PY	Lago Ypacarai (Dep. Cordillera) - Esteros orillas Ypacarai/Departamento de la Cordillera	-25.3167	-57.2833	G	Hassler, E
Paspalum modestum	BR	Cultivado na Fazenda Canchim. Embrapa Pecuária Sudeste.	-21.9619	-47.8414	Cenargen	Dubbern de Souza, FH
Paspalum modestum	BR	Junto ao aÃ§ude do Potreiro do Fumo, na Cabanha Pirai.	-30.2975	-54.3956	Cenargen	Valls, JFM
Paspalum modestum	BR	Próximo ao margem da barragem do Sanchuri.	-29.5481	-56.8275	Cenargen	Valls, JFM
Paspalum modestum	PY		-23.2362	-58.391	NHMUK	Anon.
Paspalum modestum	AR	Ruta Nacional 12 y desvío a la ciudad	-28.73	-58.68	CTES	Hosjgaard, D
Paspalum modestum	AR	Ramada Paso	-27.31	-58.07	CTES	Hosjgaard, D
Paspalum modestum	UY	Ruta 26 y límite del departamento Cerro Largo	-32.29	-54.81	SI	Denham, SS
Paspalum modestum	AR	Solari, al N de Curuzú-Cuatiá	-29.3906	-58.1973	SI	Van der Sluijs, D
Paspalum modestum	AR	Puerto Soto, estancia "La Invernada".	-30.89	-59.54	SI	Burkart, A
Paspalum modestum	AR	La Paz	-30.74	-59.64	SI	Burkart, A
Paspalum modestum	AR	Ea. Santa María	-27.99	-58.18	SI	Pedersen, TM
Paspalum modestum	AR	Ruta Nac. 12, 60 Km E de Itatí, Arrocera Rzepecki	-27.31	-58.07	SI	Ahumada, O
Paspalum modestum	AR	Riachuelo, Arrocera Argentina	-27.5	-58.77	SI	Ahumada, O
Paspalum modestum	AR	Ruta 117,7 km E de Ruta 27	-28.46	-58.93	SI	Ahumada, O
Paspalum modestum	AR	establecimiento educativo ERAGIA, Ruta 12	-27.5	-58.77	SI	Quarin, CL
Paspalum modestum	AR	San Cristóbal	-30.23	-61.4	SI	Pensiero, JF
Paspalum modestum	AR	entre Ruta 11 y Villa Guillermina	-28.61	-59.47	SI	Pensiero, JF
Paspalum modestum	AR	Basail	-27.7	-59.13	SI	Schulz, AG
Paspalum modestum	UY	Ruta 26, Mazangano	-32.1126	-54.6691	MVFA	Rosengurtt, B
Paspalum modestum	AR	Ruta Nac. 118 y empalme con Ruta Prov. 6	-27.92	-57.5	SI	Zuloaga, FO
